# Supplementary material for: SegWay: A simple framework for unsupervised sleep segmentation in experimental EEG recordings
Source: MethodsX. 2016 Feb 21;3:144–55. doi: 10.1016/j.mex.2016.02.003 (PMC4792881; doi:10.1016/j.mex.2016.02.003)
Supplement: Supplementary file 1 [file mmc1.m]

%% SEGWAY_DEMO.M Unsupervised segmentation of experimental EEG/EMG data in rodents
% (c) 2015 by Sridhar Sunderam and Farid Yaghouby
% Department of Biomedical Engineering, University of Kentucky.
% Correspondence: S. Sunderam (ssu223@uky.edu).
% Please cite the following paper when using this code:
% Yaghouby F, Sunderam S. SegWay: A simple framework for unsupervised sleep
% segmentation in experimental EEG recordings. MethodsX 2015.
%
% Usage:
% [Scores,ROC_metrics,sleep_metrics] = SegWay_Sleep(method,plotopt,x,nsec,hyp)
% Inputs: 
% METHOD = 0 (k-means clustering), 1, (default: HMM estimated empirically from
% k-means), or 2 (HMM parameters refined by Baum-Welch).
% PLOTOPT = 0/1 suppress/plot output in figure windows.
% X = {XL, XD} = training and test feature arrays estimated in windows of length nsec.
% The three features (columns) are: 1. EEG delta/theta power ratio; 2. EEG hi/lo
% power ratio; and 3. EMG r.m.s. power.
% NSEC = time length of windows in which features are estimated.
% HYP = {HYPL, HYPD} = sequences of sleep scores for training and test data:
% 1 = WAKE, 2 = NREM, 3 = REM
% Outputs:
% SCORES = sequences of scores predicted by SegWay for training and test data.
% ROC_METRICS: Array of accuracy, sensitivity, specificity, and precision
% (rows) for prediction of WAKE, NREM, and REM (columns) for training and
% test data.
% SLEEP_METRICS = arrays of % time, no. of bouts, and bout duration (s)
% estimated from manual scores and algorithm scores of training and test
% data.
function [Scores,ROC_metrics,sleep_metrics] = segway_sleep(method,plotopt,varargin)

%% Step 1. Set default inputs in case not provided by user.
% Load previously computed EEG/EMG features and manual scores:
load(['segway_sample_data.mat'],'xL','xD','HypL','HypD','readme');

% Create LIGHT/DARK time vectors
nsec = 4;
nminL = size(HypL,1)*4/60; tL = [1:nminL/(nsec/60)]'*nsec;
nminD = size(HypD,1)*4/60; tD = [1:nminD/(nsec/60)]'*nsec;

% Estimate LIGHT/DARK sleep metrics from manual scores
[PropL,BoutsL,DurL] = compute_sleep_metrics(HypL,nsec);
[PropD,BoutsD,DurD] = compute_sleep_metrics(HypD,nsec);
sleep_metrics{1,1} = [PropL; BoutsL; DurL];
sleep_metrics{2,1} = [PropD; BoutsD; DurD];

% Method for algorithm: 
% 0 = K-means clustering, 
% 1 = HMM estimated from K-means output, 
% 2 = HMM refined using Baum-Welch algorithm.
method_def = 1;

plotopt_def = 1;    % plot output by default

%% Step 2. Parse inputs and assign to specified variables.
switch nargin
    case 0  % Use sample data with default method and plotopt.
        method = method_def; plotopt = plotopt_def;
    case 1  % Use sample data with specified method and default plotopt.
        plotopt = plotopt_def;
    case 2  % Do nothing: METHOD and PLOTOPT specified; use sample data.
    case 3  % Read in sample feature data for training and test segments (nsec assumed = 4).
        x = varargin{1}; xL = x{1}; xD = x{2};        
        warning('Time resolution NSEC note entered; assumed to be 4s!');
        warning('Manual scores not entered; predictions will be compared against scoring of unrelated sample data!')
    case 4  % Also read in the length nsec of epochs in which features are estimated.
        x = varargin{1}; xL = x{1}; xD = x{2};        
        nsec = varargin{2};
        warning('Manual scores not entered; predictions will be compared against scoring of unrelated sample data!')
    case 5  % Also read in scores (hypnograms) for training and test segments.
        x = varargin{1}; xL = x{1}; xD = x{2};        
        nsec = varargin{2};
        hyp = varargin{3};
    otherwise
end        
        
%% Step 3. Cluster Light feature data into vigilance states and test on DARK features
sL = init_kmeans(xL(:,1),xL(:,3)); % Cluster LIGHT data into 3 states: Wake/NREM/REM
for i=1:3 cL(i,:) = mean(xL(sL==i,:)); end % compute feature centroids for LIGHT kmeans

% Label DARK features using LIGHT centroids
for i=1:3
    Edis(:,i) = sum((xD-cL(i*ones(size(xD,1),1),:)).^2,2);
end
% Label of nearest centroid to each sample
[~,sD] = min(Edis,[],2);

%% Scatter plots of data
if plotopt==1
    % Plot scatter data in LIGHT
    figure; subplot(121);
    for i=1:size(cL,1), scatter3(xL(sL==i,1),xL(sL==i,2),xL(sL==i,3),'.'); hold on; end
    legend('Wake','NREM','REM');
    for i=1:size(cL,1), scatter3(cL(i,1),cL(i,2),cL(i,3),'r*'); end
    title('A. Light period.'); xlabel('EEG delta/theta'); ylabel('EEG Hi/Lo'); zlabel('EMG');
    % Plot scatter data in DARK but with respect to LIGHT centroids
    subplot(122);
    for i=1:size(cL,1), scatter3(xD(sD==i,1),xD(sD==i,2),xD(sD==i,3),'.'); hold on; end
    title('B. Dark period.'); xlabel('EEG delta/theta'); ylabel('EEG Hi/Lo'); zlabel('EMG');
end

%% Step 4. Discrete observation Hidden Markov modeling of vigilance dynamics
% Cluster LIGHT features using k-means for different numbers of clusters
if method > 0
    options = statset('Display','final','maxiter',1000);% k-means
    ns = [3:15];
    for i=1:length(ns)
        [ind(:,i),Ctr{i}] = kmeans(xL,ns(i),'Replicates',10,'Options',options);
        crit(:,i) = variance_criterion(xL,ind(:,i),ns(i));
    end
    % Choose number of clusters that optimizes variance criterion
    ii = find(crit>0.9);
    SL = ind(:,ii(1));
    CtrL = Ctr{ii(1)};
    
    % Compute distances of DARK feature samples to LIGHT centroids
    clear Edis;
    for i=1:size(CtrL)
        Edis(:,i) = sum((xD-CtrL(i*ones(size(xD,1),1),:)).^2,2);
    end
    % Label of nearest centroid to each sample
    [~,SD] = min(Edis,[],2);
    
    % HMM parameters based on 3 k-means centroids (for states) and symbols for features
    [TR,Em] = hmmestimate(SL,sL);% Estimation of initial guesses for Baum-Welch
    
    if method==2
        % Further refine HMM parameters using the Baum-Welch algorithm
        [TR,Em] = hmmtrain(SL(:)',TR,Em,'pseudoem',Em*0+1e-4,'pseudotr',TR*0+1e-4);
    end
    
    %% Decode LIGHT/DARK features using HMM (Viterbi algorithm)
    % Decode LIGHT feature sequence
    sL = hmmviterbi(SL(:)',TR,Em); sL = sL(:);
    % Decode DARK features using HMM based on LIGHT features
    sD = hmmviterbi(SD(:)',TR,Em); sD = sD(:);
    
    %% Plot discretized symbols, conditional distributions, and state clusters for HMM
    % Plot scatter data in LIGHT
    if plotopt==1
        figure; subplot(131);
        for i=1:size(CtrL,1)
            scatter3(xL(SL==i,1),xL(SL==i,2),xL(SL==i,3),'.');
            hold on
        end
        str = 'Cluster '; str = str(ones(size(CtrL,1),1),:);
        legend([str num2str([1:size(CtrL,1)]')]);
        %scatter3(CtrL(:,1),CtrL(:,2),CtrL(:,3),'r*');
        title('A. Features discretized by mapping to one of many clusters.');
        xlabel('EEG delta/theta'); ylabel('EEG Hi/Lo'); zlabel('EMG');
        
        % Plot original clusters for Wake, NREM, REM
        subplot(133);
        for i=1:size(cL,1)
            scatter3(xL(sL==i,1),xL(sL==i,2),xL(sL==i,3),'.');
            hold on
        end
        legend('Wake','NREM','REM');
        %scatter3(cL(:,1),cL(:,2),cL(:,3),'r*');
        title('C. Original clusters corresponding to vigilance states.');
        xlabel('EEG delta/theta'); ylabel('EEG Hi/Lo'); zlabel('EMG');
        
        str = {'Wake','NREM','REM'};
        for i=1:3
            subplot(3,3,(i-1)*3+2); bar(Em(i,:));
            hold on; box off
            ylabel(['P(Cluster | ' str{i} ')']);
            if i==1, title('B. Distribution of clusters conditioned on state.'); end
        end
        xlabel('Cluster No.');
    end
end

%% Step 5. Get final scores, algorithm performance and sleep metrics
Scores{1} = sL; Scores{2} = sD;
% Agreement of predictions with manual scores in LIGHT
ROC_metrics{1} = compute_roc_metrics(HypL,sL);
% Agreement of predictions with manual scores in DARK
ROC_metrics{2} = compute_roc_metrics(HypD,sD);

% Estimate LIGHT/DARK sleep metrics for SegWay scores
[PropL,BoutsL,DurL] = compute_sleep_metrics(sL,nsec);
[PropD,BoutsD,DurD] = compute_sleep_metrics(sD,nsec);
sleep_metrics{1,2} = [PropL; BoutsL; DurL];
sleep_metrics{2,2} = [PropD; BoutsD; DurD];

%% Plot predicted versus true hypnograms.
% Plot features vs predicted/actual scores in LIGHT
if plotopt==1
    figure; subplot(211);
    plot(tL/3600,[xL(:,1) xL(:,2)-4 xL(:,3)+7]); hold on,stairs(tL/3600,4*[HypL sL+4]+10);
    title('A. EEG/EMG features and hypnograms of manual and SegWay sleep scores (Light period).');
    xlabel('time (h)'); box off
    subplot(212);
    plot(tL/3600,[xL(:,1) xL(:,2)-4 xL(:,3)+7]); hold on,stairs(tL/3600,4*[HypL sL+4]+10);
    title('B. Close-up of 2h block of data shown above in A.');
    xlabel('time (h)'); xlim([4 6]); box off
    
    % Plot features vs predicted/actual scores in DARK
    figure; subplot(211);
    plot(tD/3600,[xD(:,1) xD(:,2)-4 xD(:,3)+7]); hold on,stairs(tD/3600,4*[HypD sD+4]+10);
    title('A. EEG/EMG features and hypnograms of manual and SegWay sleep scores (Dark period).');
    xlabel('time (h)'); box off
    subplot(212);
    plot(tD/3600,[xD(:,1) xD(:,2)-4 xD(:,3)+7]); hold on,stairs(tD/3600,4*[HypD sD+4]+10);
    title('B. Close-up of 2h block of data shown above in A.');
    xlabel('time (h)'); xlim([4 6]); box off
end

end

%% Estimate sleep metrics from sleep scores
function [Prop,Bouts,Dur] = compute_sleep_metrics(scores,nsec)
for i=1:3
    h = (scores==i);
    Prop(i) = mean(h);
    Bouts(i) = sum(diff(h)==1);
    Dur(i) = sum(h)*nsec/Bouts(i);
end
end

%% Compute ROC metrics from predicted sleep scores and manual scores (hyp)
function roc_metrics = compute_roc_metrics(hyp,scores)
Ac = mean(hyp==scores); % Accuracy over all states
for i=1:3
    v1 = (hyp==i);
    v2 = (scores==i);
    Sn(i) = mean(v1==1 & v2==1)/mean(v1==1);    % sensitivity
    Sp(i) = mean(v1==0 & v2==0)/mean(v1==0);    % specificity
    Pr(i) = mean(v1==1 & v2==1)/mean(v2==1);    % precision or PPV
end
roc_metrics = [Ac NaN NaN; Sn; Sp; Pr]; % dummy zeros in row 1
end

%% Determine initial partition of features into vigilance states using k-means
function score = init_kmeans(xEEG,xEMG)
% xEEG = EEG delta/theta power ratio; EMG = r.m.s. EMG power
options = statset('Display','final','maxiter',1000);% options
% First partition samples into two clusters based on EMG power
sw = kmeans(xEMG,2,'Replicates',20,'Options',options);
C = [mean(xEMG(sw==1)) mean(xEMG(sw==2))];
[dummy,ind] = sort(C); % sort clusters in order of increasing EMG 

% Swap labels if centroids are not in right order
temp = sw*NaN;
temp(sw==ind(1)) = 1; temp(sw==ind(2)) = 2; sw = temp;

% Assign state label 1 to Wake (higher mean EMG)
S = sw*0; S(sw==2) = 1;

% Now partition sleep samples into NREM and REM based on delta/theta power ratio
xsleep = xEEG(sw==1);
ss = kmeans(xsleep,2,'Display','final','Replicates',20);
C = [mean(xsleep(ss==1)) mean(xsleep(ss==2))];
[dummy,ind] = sort(C); % sort clusters in order of increasing delta/tetha 

% Swap labels if centroids are not in right order
temp = ss*NaN;
temp(ss==ind(1)) = 3; temp(ss==ind(2)) = 2; ss = temp;

% Assign state labels 2 and 3 to NREM and REM in order of decreasing delta/theta
S(S==0) = ss;

score = S(:);
end

%% This function calculates a criterion based on feature variance to choose
% the optimal number of clusters to use for a featuer set.
function  Cr = variance_criterion(x,So,nS)
% Mean feature vector in each state
for i=1:nS, A(i,:) = mean(x(So==i,:)); end

n = size(x,1);
xm = mean(x);
St = sum((x-xm(ones(n,1),:)).^2);   % Total sum of squares
Sb = 0;
for k = 1:size(A,1)
    % Between groups SSQ 
    Sb = Sb + sum(So==k)*(A(k,:)-xm)*(A(k,:)-xm)';
end
% Fraction of explained to total variance
Cr = Sb/sum(St);
end
